# Supplementary material for: DNA Methylation-Based Prediction of Post-operative Atrial Fibrillation
Source: Front Cardiovasc Med. 2022 May 10;9:837725. doi: 10.3389/fcvm.2022.837725 (PMC9127230; doi:10.3389/fcvm.2022.837725)
Supplement: Supplementary file 1 [file Table_1.XLSX]

## Sheet: Sheet1
Probe Name	Chromosome	Start	Stop	Strand	Sequence	Length
chr1:1541465_Framingham-AF_1	chr1	1541345	1541465	+	CCATCCAGGCTCACTGCAGCCTCCACTCCTGGGCTCAGGCGATCCTCCCGGCTCAGCCTCCCCCGTAGCTGGCCTTGGGGGATCCCCGCCCGGGGGGGTTCCACATGGAGAGGGGACGCC	120
chr1:1541465_Framingham-AF_2_RC	chr1	1541455	1541575	-	GAGGAGTAGCTCAGACCTGGTGGTGCTGACAGGGTCTGGGCCTACCCGTGCCTGTGCTGCCTGAAGCGGAAGCCGCCTGCTCCTGCCACAACTGCTGCCTGTGGTGGAGCGGCGTCCCCT	120
chr1:154867337_Framingham-AF_1	chr1	154867217	154867337	+	CCTGGAGCGCCCAGCAGGAGAGGCGGTTCTGAGAAGGCAGCGAGCAGAAGGACCCGCAGACGCAGAGGCTCATTACAGGGAATGACTAAGTGAGCTGCGCTTCCAAGGGAAACCCCACTC	120
chr1:154867337_Framingham-AF_2_RC	chr1	154867317	154867437	-	ACCCGGCTGCTCTCTCAGTGGGCTGCCCCAGCGGAGGGCAGCACCTGGAAGCCGCCTTAGTCAAAATAGCTCAAGGATGAGCGTCTCAGCGAGCAGAAGCGAGTGGGGTTTCCCTTGGAA	120
chr1:170669666_Framingham-AF_1	chr1	170669576	170669696	+	GATTTTTTATTTTAAAAGGCATGTTTCTTTTACAATCCCTCTCCTACACACTGTTTCCCGCTCCATCCATCAGCCTACCACACCACCATCGCAGACCCCTAACTCCTGGAAAACCCTCCT	120
chr1:170669666_Framingham-AF_2_RC	chr1	170669646	170669766	-	GCAATGCAGGCACAGGCACGTACAGACCTTTGCAACAATCCGGTACCTGAGGGCCCTAGTGCTTCCGCCAAGGAGGGTTTTCCAGGAGTTAGGGGTCTGCGATGGTGGTGTGGTAGGCTG	120
chr1:205085556_Framingham-AF_1	chr1	205085466	205085586	+	CTGAAGATATATTTTGAGTGAGAGGATGCATGATGCTCCCTGACTCTTGGCCTACTCCCTTTATCCTACAGAATAGAGCTCATTATTCACGTAGGTCAAGGTTGCTATGAAACAGCTATG	120
chr1:205085556_Framingham-AF_2_RC	chr1	205085536	205085656	-	TTTGATTTTAATGTCAAATTTGAGGGTCTACTTATTAATCTTATGTGATTGAGAACTCCATCTTTGACATCATAGCTGTTTCATAGCAACCTTGACCTACGTGAATAATGAGCTCTATTC	120
chr2:36966547_Framingham-AF_2_RC	chr2	36966537	36966657	-	CGGGCCGCCAGCGCGCCGCAGTTGACCCATTTCCCGGCCCGTCACGGGCTCGGCCGGCCCCCGCGCCCAGGAGGCTGCTCCCTGCTGACTGGGGTGTGGGCGGGAGCGGCGGAGGGAGGA	120
chr3:12798835_Framingham-AF_1	chr3	12798735	12798855	+	CCTGGAGAACACTTAAAACCACCCCAAGCATGTGAGAATGGTGTCTATTTTTAAAGTCCGAATACCAGGGTGCTGGGTCCTGCAGACCAGCTGTCCAGGCGTCCGTGTGGCCAAGGGTTT	120
chr3:12798835_Framingham-AF_2_RC	chr3	12798795	12798915	-	CCAGGAACCAGAGGACAGTCTCAGTTTCATTACAGAGAAACCCTAGAGGCAACTCAGCTGAAACCCTTGGCCACACGGACGCCTGGACAGCTGGTCTGCAGGACCCAGCACCCTGGTATT	120
chr4:110720990_Framingham-AF_1	chr4	110720920	110721040	+	ACCATTTCACTGAAATCACTTGTGCCAAATCCAATGTTTATGATTATGCTCTTGTCTTACTTAATTTCCCGGTAGCATTTAGCATAGCTGATTATTTTCTCTTTTGGGAAAAAAATTTCG	120
chr4:110720990_Framingham-AF_2_RC	chr4	110720960	110721080	-	ACAAGAAGAAAGCCAGAAGAGTGTGGAAGCTAAGAGACATCGAAATTTTTTTCCCAAAAGAGAAAATAATCAGCTATGCTAAATGCTACCGGGAAATTAAGTAAGACAAGAGCATAATCA	120
chr6:122722849_Framingham-AF_1	chr6	122722749	122722869	+	ATCCCAATTCTCCTCCAGCTACTGTCCTAGTTCTCCATTTCTGTTTTGTAACAAAACTCCTTGACAGAGTTATCTGCTTCTGTGGCTCCAAATCTTCTGCGTACCATTCTTTCTCTCACC	120
chr6:122722849_Framingham-AF_2_RC	chr6	122722819	122722939	-	AGCAGAAATGATGTCATTTGTGATCTTGAAATAGCAGTGGGGTGATGTGGTGAGGTGAAAATCTTATTAGGGTGAGAGAAAGAATGGTACGCAGAAGATTTGGAGCCACAGAAGCAGATA	120
chr7:116500539_Framingham-AF_1	chr7	116500419	116500539	+	TTGCCACCCTCAGCTGTCTGCACATCTGGTGAGACGGGGCACACCGGGTGGACCGGCTTTCTGAAACATGGGCATATTCTCCGCCACCTGCCCCCTACTCTCCTCTTATCCCAGGCCGGC	120
chr7:116500539_Framingham-AF_2_RC	chr7	116500529	116500649	-	CCTGTTGAAACTCCAAGCCCAAACTGTTATTCTAAAGGAAGCGCATTGCCTTTCAAGGCCTTCCAGTTCTTCCTACTGCTTGGGAACTGATGCGCGTTCCTCCTCCTGACGCCGGCCTGG	120
chr9:95102950_Framingham-AF_1	chr9	95102880	95103000	+	GCAGCACACAGGGCCTGCAGCCGGCCTGCAACGAGCCCGCCAGGGTCAGTGCAGCCAGCACGGGGGCTCCGGCTGTAGCCCAGGCACGTGCCAGTGTGTCCCTGGGCGTCTGTATTGCTA	120
chr9:95102950_Framingham-AF_2_RC	chr9	95102940	95103060	-	TGCATCTACCGAAGGCCATCAGCACTATGTGCCTGTCATTTCTGAGTAAAAACCAAGTGATAGCAATACAGACGCCCAGGGACACACTGGCACGTGCCTGGGCTACAGCCGGAGCCCCCG	120
chr10:103584163_Framingham-AF_1	chr10	103584093	103584213	+	CTTTCCAGGATGTTAGGCCTTCGTCAGTGCACTCGACAGACGGTTACTGTTTGTCAACAGAATGCTTGGCGCTGTTCTAGCTGCTAGGGATAAGACGGAAGGAGCCCAGGAGTTAAATTT	120
chr10:103584163_Framingham-AF_2_RC	chr10	103584153	103584273	-	TATGTGTACTTCCTCATTTTCTACAGTAAACTTGTATTCCTCATAATTTAAAATTTTCAAAAATTTAACTCCTGGGCTCCTTCCGTCTTATCCCTAGCAGCTAGAACAGCGCCAAGCATT	120
chr10:1056521_Framingham-AF_1	chr10	1056401	1056521	+	CACTGACCGCGCCGTCCCCGCCAGGCTCCCGCGCGGCCGGCACCGCGGCCCTGAGCGCAGGCGGCCCCGGGTCTCAGGCCTCAGGCGGACCGCGCCCCGGGCTCGCAGCCCTCCCGCCCC	120
chr10:1056521_Framingham-AF_2_RC	chr10	1056511	1056631	-	CCTTGGTCACGTACTCCTGCCGCCGAGCGGTTCGCGGGAGGTGGCCTCGGGGGTCGTAGCTACTCACCGGCGGGGCGCTCCGAGTCCATCTGCCCCGTAGCCCGGCAGCCGGGGCGGGAG	120
chr10:132189247_Framingham-AF_1	chr10	132189147	132189267	+	GGCCCTGGAAACCCAGAGCAGGCGGCCGGACCTCCCTGTTAAATGCAGACGGTCAGTCCTGCCGGGTCAGTTGCAGGGCGTGCTGAGGCGCACGCCAGACGGTGGAGGGAAAAGCGTTGC	120
chr10:132189247_Framingham-AF_2_RC	chr10	132189207	132189327	-	GAGAAACACAAAAAAGGAGTGAAAGGAGGTGGAGAAGGACGCGCCCACGGGCTGGACTCGGCAACGCTTTTCCCTCCACCGTCTGGCGTGCGCCTCAGCACGCCCTGCAACTGACCCGGC	120
chr10:73655946_Framingham-AF_1	chr10	73655876	73655996	+	GGGCTCCCCCTGATAGTGTGACCAGCACCTCCTCCTCAGCACCCATCGCTCAGCTTGGCCTATGGCCCCCGGAGTTTGAACAGTGTCCCCAGGAGAGAAGTTGAGGTGCTCGAACCCCGT	120
chr10:73655946_Framingham-AF_2_RC	chr10	73655926	73656046	-	GGGGGGAGGCCTGGGGCAGCAGGAGCAGGACAGCCGGACAGGAAGCCCAGACGGGGTTCGAGCACCTCAACTTCTCTCCTGGGGACACTGTTCAAACTCCGGGGGCCATAGGCCAAGCTG	120
chr12:111369663_Framingham-AF_1	chr12	111369553	111369673	+	GTTAAATTAGAAAAATAGCTCTAATTCCTGAAAAATGTGTGAGTGGCAGAAAAAACAGCTGAATCCAGGACATTTGCGTACAGCACTGTTCCATACGGACAGGGCGCCTCGCAAGCTTCC	120
chr12:111369663_Framingham-AF_2_RC	chr12	111369653	111369773	-	GAAATGATTTCTCTAAGCTCACACAGTGTTCAGTGGCCTAGTGCGACTCGAACTCAAGTCTGCCTAATTCCAGAACTTCCTCTCTTCACCTGGAGCCAGGGGAAGCTTGCGAGGCGCCCT	120
chr12:114263608_Framingham-AF_1	chr12	114263498	114263618	+	GGTTAAATAAAAGAAGGCAGTTGAGTCAGGTCCATTGTGGAGCTCAGGGACCAGGGGAAGAATATTGATTTCCTCTGAGTCACTTTGGACTGACCTATTAATTCAGGCTCGCTGAGAAGG	120
chr12:114263608_Framingham-AF_2_RC	chr12	114263578	114263698	-	TGCATTCATTTGGAAGACATTGGATTGTCCCAGTAAGGGAGCATTAAAAGTGCAGCCAAGTGCAACTTGCATGTTTTCCACCTTCTCAGCGAGCCTGAATTAATAGGTCAGTCCAAAGTG	120
chr14:64213243_Framingham-AF_1	chr14	64213133	64213253	+	GGCTATATCAAAACATTTTAATTTCCACTTTTATTAATATAGAGCCACAGTAACTTACAAGTTCCCATTCCCCAGTGGAAAGCATGGCACTTCTGAGGCGCATGCTCCACGAGTCGCTTT	120
chr14:64213243_Framingham-AF_2_RC	chr14	64213223	64213343	-	GTTACTAATGTAATAAAAGCCAGAAGAGTTCTTCAAGAATTCTAGGGGTAGTGACGCATGCCAGACAAGCCCAGCCCTGAGGAATACTTAAAAGCGACTCGTGGAGCATGCGCCTCAGAA	120
chr15:73362876_Framingham-AF_1	chr15	73362756	73362876	+	CTCACAGCAGCTAAGGGAACCAGTGTGGCAGGGCCAAGCAGGGGAGAAGGTAACCCCCATCCTTACCATGTAGCCACCAGACCAGGAACTTGAGCCTTGCAGCAGGGAGAACCTGGAGCC	120
chr15:73362876_Framingham-AF_2_RC	chr15	73362866	73362986	-	GCAGGGGCTGCTGGAGCTCAGGACCGAGGTGCTTCCAGGATGCTGGGTGCACAAAAACCCGATAGGGGCAGAGGGCCAGGATCCCCATACTGCCTGGCTAGAGAGGCCTCGGCTCCAGGT	120
chr17:24640902_POAF_1	chr16	24640832	24640952	+	GAAGTAAAAAGTGGAGAATCACTAATCTAATGCAACCTCTTCCTTTCTCAGGTGTGAAAACTGAGGCCCGGAGAGGTGATGTGATTTGCCTAAAGTCATGCAACTAGTGGCAGAGCCAGG	120
chr17:24640902_POAF_2_RC	chr16	24640882	24641002	-	ATTCCTCGGGCAGCGGAATGTCTTGAGAGCCAGGACACCTGGCGTCTAGGCCTGGCTCTGCCACTAGTTGCATGACTTTAGGCAAATCACATCACCTCTCCGGGCCTCAGTTTTCACACC	120
chr17:33770791_POAF_RightFlank	chr16	33770821	33770941	+	GCCGCCACAGCTCTTTGCCCCCGACGCCGCGCCTTTTTGCCCCCGACGCCGCAGCTTTTTGCCCGCCGCGGCTCTGAGGGCGGGAGCGGCACACTCGGCTGCCAGCTCTACCGGCGTCCT	120
chr17:33770791_POAF_RightFlank_RC	chr16	33770821	33770941	-	AGGACGCCGGTAGAGCTGGCAGCCGAGTGTGCCGCTCCCGCCCTCAGAGCCGCGGCGGGCAAAAAGCTGCGGCGTCGGGGGCAAAAAGGCGCGGCGTCGGGGGCAAAGAGCTGTGGCGGC	120
chr17:73063465_Framingham-AF_1	chr16	73063355	73063475	+	CCAGGCGCAGCACGTGGGCTCCATCCATCCGACACCCCCATCGCCCCGGTCCACTCCCTGACCCCCAGACAAATCGGACAGTTCCCTTTTCTGGTAGAGATGCGGGGTGCGCTTCTTCTG	120
chr17:73063465_Framingham-AF_2_RC	chr16	73063455	73063575	-	TGGCGCATTGAGAGCAAACTTTTGAGATCTGGTGGTTGAGGCTCAGGGCACAGTGGCTTAACCTTAGGGCAGAGCCTTGGATGGAGCGATTCCGGACGCTCAGAAGAAGCGCACCCCGCA	120
chr17:20376849_POAF, chr17:20376904_POAF, chr17:20376906_POAF_1	chr17	20376743	20376863	+	GAAGAACTCGAAGTAGTCGTGTGCTGGCAACGGGCGCAGCTGCTCCTCCAGCTGCTCCTTGGTGAGGCCCGGAGGCAGGCGGCGGATGACCAGCTGCGGGGAGCGCGGCCGTTCCCACAG	120
chr17:20376849_POAF, chr17:20376904_POAF, chr17:20376906_POAF_2	chr17	20376863	20376983	+	GGGCGGAGCGTGGACAAGGAGCTCAAAAGGCACCGCGTACCGCGCTGGGAGGCCCGGCCCCCGCCCCTCCCTCCTCTCCCTCCCCTCCCTCCCCTCTAGGTCCCAATTTTTCATTTTGAC	120
chr17:20376849_POAF, chr17:20376904_POAF, chr17:20376906_POAF_3_RC	chr17	20376807	20376927	-	GCGGGGGCCGGGCCTCCCAGCGCGGTACGCGGTGCCTTTTGAGCTCCTTGTCCACGCTCCGCCCCTGTGGGAACGGCCGCGCTCCCCGCAGCTGGTCATCCGCCGCCTGCCTCCGGGCCT	120
chr17:50833796_Framingham-AF_1	chr17	50833676	50833796	+	AAATGTGTCACTGTCCATGTCCCTTTGTGCTATCAAAGGAGGCTGCGCAAACCGCGTTTGTCCAAGGGCTGTGTGAAGGCCCCCGCGCGGAGCAGCTGGAACACGGGCTGATGAAATTAC	120
chr17:50833796_Framingham-AF_2_RC	chr17	50833786	50833906	-	TGAAGGGTGTCAGATCCTAATCCTCTAAATTATTGGAATAAACTTCCCTTCGAGGCCAGTCCCCGTAATGAAGCCAGACAGCGGGCGACGCCGGCTGCTTTGAATTCCCCGTAATTTCAT	120
chr20:37528232_Framingham-AF_1	chr20	37528142	37528262	+	GCATATGCAGCAGATTGTGATCCTTACTCCGTGAGCGCTGGGCGGGCCGGGTTGTGTTCATGTTGGTGAACCCGCTTCGTTCTTGCCCGCGTGGATGGTCCGTGGACTCCGGGAAAACCT	120
chr20:37528232_Framingham-AF_2_RC	chr20	37528222	37528342	-	TCTGAGCCCGGACCTTTCAGCTCCTGAGCCTTGGCTGCATGATGAAACGCTAGGGAGGGGGTGGACTTTGAGCCACGAGAAGGTTTTCCCGGAGTCCACGGACCATCCACGCGGGCAAGA	120
chr21:44932986_POAF_1	chr21	44932876	44932996	+	GGGTTCGGTGCGGGACGGCCCAGGCCGCCAGGACCCCCAAGCGCAGCTCAGTCTGCGGGGCACGACCCAGAGGCCAGCAGCAGAGGACGGGGCCGGGGCCGGGAGAGGGCGGGGAGGGCG	120
chr21:44932986_POAF_2_RC	chr21	44932976	44933096	-	CACCGGGGCCCCTCTGCTCACAGAGCCCCCTCACCTCCCTGGGGATGAGGGGCCAGGCCATGACCCTGAAAGCCTAGCCCTGGCCTTGACCTCCCAGGAGCGCCCTCCCCGCCCTCTCCC	120
chr21:8257115_POAF_1	chr21	8257055	8257175	+	CTCCTCTTGCCGCCGCGCCCGCCCCTTCCCCCTCCCCCCGCGGGCCCTGCGTGGTCACGCGTCGGGTGGCGGGGGGGAGAGGGGGGCGCGCCCGGCTGAGAGAGACGGGGAGGGCGGCGC	120
chr21:8257115_POAF_2_RC	chr21	8257098	8257218	-	AGCCGGCTCTCTCTTTCCCTCTCCGTCTTCGCGGGCGGCGGCGGCGCCGCCCTCCCCGTCTCTCTCAGCCGGGCGCGCCCCCCTCTCCCCCCCGCCACCCGACGCGTGACCACGCAGGGC	120
